# Supplementary material for: Characteristics of Fungal Communities and Internal Mildew Occurrence during the Stages of Planting and Storing of Sunflower Seed in China
Source: Microorganisms. 2022 Jul 15;10(7):1434. doi: 10.3390/microorganisms10071434 (PMC9318822; doi:10.3390/microorganisms10071434)
Supplement: Supplementary file 1 [file microorganisms-10-01434-s001.zip]

Archive with 1 entries (1 files):
- microorganisms-1807879-supplementary.pdf
